# Supplementary material for: Synergistic Effect of Diet and Physical Activity on a NAFLD Cohort: Metabolomics Profile and Clinical Variable Evaluation
Source: Nutrients. 2023 May 25;15(11):2457. doi: 10.3390/nu15112457 (PMC10255762; doi:10.3390/nu15112457)
Supplement: Supplementary file 1 [file nutrients-15-02457-s001.zip]

Archive with 1 entries (1 files):
- nutrients-2382063-supplementary.pdf
